# Supplementary material for: Spin-wave-mediated mutual synchronization and phase tuning in spin Hall nano-oscillators
Source: Nat Phys. 2025 Jan 8;21(2):245–52. doi: 10.1038/s41567-024-02728-1 (PMC11825361; doi:10.1038/s41567-024-02728-1)
Supplement: Supplementary file 4 — Phase relation (experimental data and the fitting curves). [file 41567_2024_2728_MOESM4_ESM.zip]

Archive with 12 entries (12 files):
- SourceData_Figure_3/Fig.3c_blue_solid.txt
- SourceData_Figure_3/Fig.3c_blue_symbol.txt
- SourceData_Figure_3/Fig.3c_red_solid.txt
- SourceData_Figure_3/Fig.3c_red_symbol.txt
- SourceData_Figure_3/Fig.3f_blue_solid.txt
- SourceData_Figure_3/Fig.3f_blue_symbol.txt
- SourceData_Figure_3/Fig.3f_red_solid.txt
- SourceData_Figure_3/Fig.3f_red_symbol.txt
- SourceData_Figure_3/Fig.3i_blue_solid.txt
- SourceData_Figure_3/Fig.3i_blue_symbol.txt
- SourceData_Figure_3/Fig.3i_red_solid.txt
- SourceData_Figure_3/Fig.3i_red_symbol.txt
