# Supplementary material for: Spin-wave-mediated mutual synchronization and phase tuning in spin Hall nano-oscillators
Source: Nat Phys. 2025 Jan 8;21(2):245–52. doi: 10.1038/s41567-024-02728-1 (PMC11825361; doi:10.1038/s41567-024-02728-1)
Supplement: Supplementary file 4 — Phase relation (experimental data and the fitting curves). [file 41567_2024_2728_MOESM4_ESM.zip › SourceData_Figure_3/Fig.3f_red_solid.txt]

0	5395.44873
0.36036	5390.23705
0.72072	5385.06037
1.08108	5379.91892
1.44144	5374.81295
1.8018	5369.74268
2.16216	5364.70837
2.52252	5359.71024
2.88288	5354.74852
3.24324	5349.82344
3.6036	5344.93523
3.96396	5340.08413
4.32432	5335.27034
4.68468	5330.49411
5.04505	5325.75564
5.40541	5321.05516
5.76577	5316.39289
6	5313.38301
6.12613	5311.76905
6.48649	5307.18384
6.84685	5302.63748
7.20721	5298.13019
7.56757	5293.66216
7.92793	5289.23362
8.28829	5284.84476
8.64865	5280.49578
9.00901	5276.1869
9.36937	5271.91831
9.72973	5267.6902
10.09009	5263.50278
10.45045	5259.35624
10.81081	5255.25077
11.17117	5251.18657
11.53153	5247.16381
11.89189	5243.18269
12	5241.9965
12.25225	5239.24339
12.61261	5235.3461
12.97297	5231.49099
13.33333	5227.67825
13.69369	5223.90805
14.05405	5220.18057
14.41441	5216.49598
14.77477	5212.85444
15.13514	5209.25614
15.4955	5205.70124
15.85586	5202.18989
16.21622	5198.72228
16.57658	5195.29855
16.93694	5191.91886
17.2973	5188.58337
17.65766	5185.29225
18	5182.2069
18.01802	5182.04563
18.37838	5178.84367
18.73874	5175.68652
19.0991	5172.57433
19.45946	5169.50723
19.81982	5166.48538
20.18018	5163.50891
20.54054	5160.57796
20.9009	5157.69267
21.26126	5154.85317
21.62162	5152.05959
21.98198	5149.31206
22.34234	5146.61072
22.7027	5143.95567
23.06306	5141.34706
23.42342	5138.785
23.78378	5136.2696
24	5134.78281
24.14414	5133.80099
24.5045	5131.37928
24.86486	5129.00458
25.22523	5126.67701
25.58559	5124.39666
25.94595	5122.16365
26.30631	5119.97809
26.66667	5117.84006
27.02703	5115.74967
27.38739	5113.70702
27.74775	5111.71221
28.10811	5109.76532
28.46847	5107.86644
28.82883	5106.01567
29.18919	5104.21309
29.54955	5102.45878
29.90991	5100.75282
30	5100.3339
30.27027	5099.0953
30.63063	5097.48629
30.99099	5095.92587
31.35135	5094.4141
31.71171	5092.95107
32.07207	5091.53682
32.43243	5090.17145
32.79279	5088.85499
33.15315	5087.58752
33.51351	5086.3691
33.87387	5085.19978
34.23423	5084.07961
34.59459	5083.00865
34.95495	5081.98695
35.31532	5081.01456
35.67568	5080.09151
36	5079.303
36.03604	5079.21786
36.3964	5078.39364
36.75676	5077.6189
37.11712	5076.89366
37.47748	5076.21796
37.83784	5075.59184
38.1982	5075.01532
38.55856	5074.48842
38.91892	5074.01118
39.27928	5073.58362
39.63964	5073.20575
40	5072.87759
40.36036	5072.59916
40.72072	5072.37047
41.08108	5072.19154
41.44144	5072.06236
41.8018	5071.98295
42	5071.96049
42.16216	5071.95331
42.52252	5071.97344
42.88288	5072.04334
43.24324	5072.163
43.6036	5072.33243
43.96396	5072.55161
44.32432	5072.82053
44.68468	5073.13918
45.04505	5073.50755
45.40541	5073.92562
45.76577	5074.39337
46.12613	5074.91077
46.48649	5075.47781
46.84685	5076.09446
47.20721	5076.76068
47.56757	5077.47646
47.92793	5078.24174
48	5078.40074
48.28829	5079.05651
48.64865	5079.92071
49.00901	5080.83432
49.36937	5081.79729
49.72973	5082.80957
50.09009	5083.87112
50.45045	5084.98188
50.81081	5086.14181
51.17117	5087.35085
51.53153	5088.60895
51.89189	5089.91605
52.25225	5091.27208
52.61261	5092.67699
52.97297	5094.13071
53.33333	5095.63316
53.69369	5097.18429
54	5098.54097
54.05405	5098.78402
54.41441	5100.43228
54.77477	5102.12898
55.13514	5103.87405
55.4955	5105.66741
55.85586	5107.50898
56.21622	5109.39867
56.57658	5111.33639
56.93694	5113.32205
57.2973	5115.35557
57.65766	5117.43684
58.01802	5119.56577
58.37838	5121.74226
58.73874	5123.96621
59.0991	5126.23751
59.45946	5128.55607
59.81982	5130.92177
60	5132.12226
60.18018	5133.3345
60.54054	5135.79416
60.9009	5138.30062
61.26126	5140.85377
61.62162	5143.4535
61.98198	5146.09968
62.34234	5148.79218
62.7027	5151.53089
63.06306	5154.31568
63.42342	5157.14641
63.78378	5160.02296
64.14414	5162.9452
64.5045	5165.91298
64.86486	5168.92616
65.22523	5171.98462
65.58559	5175.08821
65.94595	5178.23678
66	5178.71293
66.30631	5181.43018
66.66667	5184.66828
67.02703	5187.95091
67.38739	5191.27793
67.74775	5194.64918
68.10811	5198.0645
68.46847	5201.52375
68.82883	5205.02674
69.18919	5208.57334
69.54955	5212.16336
69.90991	5215.79664
70.27027	5219.47301
70.63063	5223.19231
70.99099	5226.95436
71.35135	5230.75899
71.71171	5234.60601
72	5237.71404
72.07207	5238.49525
72.43243	5242.42654
72.79279	5246.39968
73.15315	5250.41449
73.51351	5254.47079
73.87387	5258.56839
74.23423	5262.70709
74.59459	5266.88672
74.95495	5271.10706
75.31532	5275.36793
75.67568	5279.66913
76.03604	5284.01045
76.3964	5288.3917
76.75676	5292.81268
77.11712	5297.27317
77.47748	5301.77298
77.83784	5306.31189
78	5308.3671
78.1982	5310.88969
78.55856	5315.50616
78.91892	5320.16111
79.27928	5324.8543
79.63964	5329.58552
80	5334.35456
80.36036	5339.16118
80.72072	5344.00517
81.08108	5348.8863
81.44144	5353.80435
81.8018	5358.75909
82.16216	5363.75028
82.52252	5368.77769
82.88288	5373.8411
83.24324	5378.94027
83.6036	5384.07495
83.96396	5389.24492
84	5389.76385
84.32432	5394.44993
84.68468	5399.68974
85.04505	5404.96411
85.40541	5410.27278
85.76577	5415.61553
86.12613	5420.99209
86.48649	5426.40222
86.84685	5431.84566
87.20721	5437.32217
87.56757	5442.83149
87.92793	5448.37337
88.28829	5453.94754
88.64865	5459.55375
89.00901	5465.19174
89.36937	5470.86124
89.72973	5476.562
90	5480.85791
90.09009	5482.29374
90.45045	5488.05621
90.81081	5493.84913
91.17117	5499.67224
91.53153	5505.52526
91.89189	5511.40793
92.25225	5517.31997
92.61261	5523.2611
92.97297	5529.23106
93.33333	5535.22955
93.69369	5541.25632
94.05405	5547.31107
94.41441	5553.39352
94.77477	5559.50339
95.13514	5565.6404
95.4955	5571.80427
95.85586	5577.9947
96	5580.47825
96.21622	5584.21142
96.57658	5590.45412
96.93694	5596.72252
97.2973	5603.01634
97.65766	5609.33527
98.01802	5615.67903
98.37838	5622.04732
98.73874	5628.43984
99.0991	5634.8563
99.45946	5641.29641
99.81982	5647.75985
100.18018	5654.24633
100.54054	5660.75556
100.9009	5667.28722
101.26126	5673.84101
101.62162	5680.41664
101.98198	5687.01379
102	5687.34421
102.34234	5693.63216
102.7027	5700.27145
103.06306	5706.93133
103.42342	5713.61151
103.78378	5720.31168
104.14414	5727.03151
104.5045	5733.77071
104.86486	5740.52896
105.22523	5747.30594
105.58559	5754.10134
105.94595	5760.91485
106.30631	5767.74615
106.66667	5774.59491
107.02703	5781.46083
107.38739	5788.34359
107.74775	5795.24286
108	5800.082
108.10811	5802.15832
108.46847	5809.08966
108.82883	5816.03655
109.18919	5822.99867
109.54955	5829.97569
109.90991	5836.9673
110.27027	5843.97316
110.63063	5850.99296
110.99099	5858.02637
111.35135	5865.07305
111.71171	5872.13269
112.07207	5879.20496
112.43243	5886.28952
112.79279	5893.38605
113.15315	5900.49421
113.51351	5907.61369
113.87387	5914.74415
114	5917.24234
114.23423	5921.88525
114.59459	5929.03667
114.95495	5936.19807
115.31532	5943.36912
115.67568	5950.5495
116.03604	5957.73886
116.3964	5964.93686
116.75676	5972.14319
117.11712	5979.3575
117.47748	5986.57946
117.83784	5993.80873
118.1982	6001.04498
118.55856	6008.28786
118.91892	6015.53706
119.27928	6022.79222
119.63964	6030.05301
120	6037.3191
126	6158.76866
130.45045	6248.81804
130.81081	6256.08558
131.17117	6263.34792
131.53153	6270.60473
131.89189	6277.85566
132	6280.02975
132.25225	6285.10039
132.61261	6292.33857
132.97297	6299.56987
133.33333	6306.79395
133.69369	6314.01048
134.05405	6321.21912
134.41441	6328.41954
134.77477	6335.61141
135.13514	6342.79439
135.4955	6349.96814
135.85586	6357.13233
136.21622	6364.28664
136.57658	6371.43073
136.93694	6378.56426
137.2973	6385.68691
137.65766	6392.79834
138	6399.54352
138.01802	6399.89823
138.37838	6406.98625
138.73874	6414.06206
139.0991	6421.12535
139.45946	6428.17577
139.81982	6435.213
140.18018	6442.23672
140.54054	6449.24661
140.9009	6456.24232
141.26126	6463.22355
141.62162	6470.18996
141.98198	6477.14124
142.34234	6484.07706
142.7027	6490.99709
143.06306	6497.90102
143.42342	6504.78853
143.78378	6511.6593
144	6515.77359
144.14414	6518.513
144.5045	6525.34932
144.86486	6532.16795
145.22523	6538.96856
145.58559	6545.75084
145.94595	6552.51447
146.30631	6559.25915
146.66667	6565.98455
147.02703	6572.69037
147.38739	6579.3763
147.74775	6586.04202
148.10811	6592.68722
148.46847	6599.3116
148.82883	6605.91485
149.18919	6612.49667
149.54955	6619.05673
149.90991	6625.59476
150	6627.22578
150.27027	6632.11042
150.63063	6638.60344
150.99099	6645.0735
151.35135	6651.52031
151.71171	6657.94356
152.07207	6664.34295
152.43243	6670.7182
152.79279	6677.069
153.15315	6683.39506
153.51351	6689.69609
153.87387	6695.97179
154.23423	6702.22187
154.59459	6708.44604
154.95495	6714.64402
155.31532	6720.81551
155.67568	6726.96023
156	6732.46735
156.03604	6733.07789
156.3964	6739.16821
156.75676	6745.23091
157.11712	6751.2657
157.47748	6757.27231
157.83784	6763.25045
158.1982	6769.19985
158.55856	6775.12024
158.91892	6781.01133
159.27928	6786.87285
159.63964	6792.70454
160	6798.50612
160.36036	6804.27732
160.72072	6810.01788
161.08108	6815.72752
161.44144	6821.40599
161.8018	6827.05301
162	6830.14538
162.16216	6832.66833
162.52252	6838.25169
162.88288	6843.80282
163.24324	6849.32148
163.6036	6854.80739
163.96396	6860.26032
164.32432	6865.68
164.68468	6871.06618
165.04505	6876.41862
165.40541	6881.73706
165.76577	6887.02126
166.12613	6892.27097
166.48649	6897.48596
166.84685	6902.66597
167.20721	6907.81076
167.56757	6912.92011
167.92793	6917.99376
168	6919.00419
168.28829	6923.03149
168.64865	6928.03307
169.00901	6932.99825
169.36937	6937.92681
169.72973	6942.81852
170.09009	6947.67315
170.45045	6952.49048
170.81081	6957.27028
171.17117	6962.01234
171.53153	6966.71642
171.89189	6971.38232
172.25225	6976.00982
172.61261	6980.5987
172.97297	6985.14875
173.33333	6989.65975
173.69369	6994.13151
174	6997.90148
174.05405	6998.5638
174.41441	7002.95643
174.77477	7007.30919
175.13514	7011.62188
175.4955	7015.8943
175.85586	7020.12625
176.21622	7024.31753
176.57658	7028.46796
176.93694	7032.57733
177.2973	7036.64545
177.65766	7040.67215
178.01802	7044.65722
178.37838	7048.60049
178.73874	7052.50177
179.0991	7056.36088
179.45946	7060.17764
179.81982	7063.95188
180	7065.823
180.18018	7067.68342
180.54054	7071.37209
180.9009	7075.01771
181.26126	7078.62011
181.62162	7082.17914
181.98198	7085.69461
182.34234	7089.16638
182.7027	7092.59428
183.06306	7095.97815
183.42342	7099.31783
183.78378	7102.61316
184.14414	7105.86401
184.5045	7109.0702
184.86486	7112.23161
185.22523	7115.34807
185.58559	7118.41944
185.94595	7121.44559
186	7121.8956
186.30631	7124.42636
186.66667	7127.36163
187.02703	7130.25125
187.38739	7133.0951
187.74775	7135.89304
188.10811	7138.64493
188.46847	7141.35066
188.82883	7144.01009
189.18919	7146.62311
189.54955	7149.18959
189.90991	7151.70942
190.27027	7154.18246
190.63063	7156.60862
190.99099	7158.98778
191.35135	7161.31983
191.71171	7163.60465
192	7165.39844
192.07207	7165.84215
192.43243	7168.03222
192.79279	7170.17476
193.15315	7172.26966
193.51351	7174.31684
193.87387	7176.31619
194.23423	7178.26763
194.59459	7180.17106
194.95495	7182.02639
195.31532	7183.83354
195.67568	7185.59243
196.03604	7187.30297
196.3964	7188.96508
196.75676	7190.57869
197.11712	7192.14372
197.47748	7193.6601
197.83784	7195.12776
198	7195.77229
198.1982	7196.54663
198.55856	7197.91664
198.91892	7199.23774
199.27928	7200.50985
199.63964	7201.73292
200	7202.9069
200.36036	7204.03172
200.72072	7205.10735
201.08108	7206.13372
201.44144	7207.11079
201.8018	7208.03851
202.16216	7208.91684
202.52252	7209.74575
202.88288	7210.52518
203.24324	7211.25511
203.6036	7211.93551
203.96396	7212.56633
204	7212.62669
204.32432	7213.14755
204.68468	7213.67915
205.04505	7214.1611
205.40541	7214.59337
205.76577	7214.97595
206.12613	7215.30882
206.48649	7215.59196
206.84685	7215.82536
207.20721	7216.00902
207.56757	7216.14291
207.92793	7216.22704
208.28829	7216.26139
208.64865	7216.24598
209.00901	7216.1808
209.36937	7216.06585
209.72973	7215.90114
210	7215.74495
210.09009	7215.68667
210.45045	7215.42246
210.81081	7215.10852
211.17117	7214.74486
211.53153	7214.3315
211.89189	7213.86846
212.25225	7213.35576
212.61261	7212.79342
212.97297	7212.18148
213.33333	7211.51995
213.69369	7210.80887
214.05405	7210.04827
214.41441	7209.2382
214.77477	7208.37867
215.13514	7207.46974
215.4955	7206.51145
215.85586	7205.50385
216	7205.087
216.21622	7204.44696
216.57658	7203.34086
216.93694	7202.18559
217.2973	7200.9812
217.65766	7199.72774
218.01802	7198.42529
218.37838	7197.07389
218.73874	7195.67361
219.0991	7194.22452
219.45946	7192.72667
219.81982	7191.18015
220.18018	7189.58503
220.54054	7187.94137
220.9009	7186.24925
221.26126	7184.50876
221.62162	7182.71997
221.98198	7180.88297
222	7180.78985
222.34234	7178.99784
222.7027	7177.06466
223.06306	7175.08354
223.42342	7173.05455
223.78378	7170.97781
224.14414	7168.85339
224.5045	7166.6814
224.86486	7164.46194
225.22523	7162.19512
225.58559	7159.88104
225.94595	7157.5198
226.30631	7155.11152
226.66667	7152.65631
227.02703	7150.15427
227.38739	7147.60554
227.74775	7145.01022
228	7143.16585
228.10811	7142.36844
228.46847	7139.68032
228.82883	7136.94598
229.18919	7134.16556
229.54955	7131.33917
229.90991	7128.46696
230.27027	7125.54905
230.63063	7122.58558
230.99099	7119.57669
231.35135	7116.52251
231.71171	7113.4232
232.07207	7110.27889
232.43243	7107.08972
232.79279	7103.85586
233.15315	7100.57744
233.51351	7097.25462
233.87387	7093.88755
234	7092.69866
234.23423	7090.4764
234.59459	7087.02131
234.95495	7083.52245
235.31532	7079.97998
235.67568	7076.39407
236.03604	7072.76488
236.3964	7069.09258
236.75676	7065.37734
237.11712	7061.61934
237.47748	7057.81874
237.83784	7053.97573
238.1982	7050.09048
238.55856	7046.16317
238.91892	7042.19399
239.27928	7038.18312
239.63964	7034.13074
240	7030.03705
240.36036	7025.90223
240.72072	7021.72647
241.08108	7017.50998
241.44144	7013.25294
241.8018	7008.95556
242.16216	7004.61803
242.52252	7000.24055
242.88288	6995.82333
243.24324	6991.36657
243.6036	6986.87048
243.96396	6982.33527
244.32432	6977.76115
244.68468	6973.14833
245.04505	6968.49702
245.40541	6963.80744
245.76577	6959.07981
246	6955.98655
246.12613	6954.31435
246.48649	6949.51128
246.84685	6944.67082
247.20721	6939.7932
247.56757	6934.87864
247.92793	6929.92737
248.28829	6924.93963
248.64865	6919.91563
249.00901	6914.85562
249.36937	6909.75984
249.72973	6904.62851
250.09009	6899.46187
250.45045	6894.26017
250.81081	6889.02365
251.17117	6883.75255
251.53153	6878.44711
251.89189	6873.10759
252	6871.49912
252.25225	6867.73422
252.61261	6862.32726
252.97297	6856.88696
253.33333	6851.41357
253.69369	6845.90735
254.05405	6840.36855
254.41441	6834.79743
254.77477	6829.19424
255.13514	6823.55926
255.4955	6817.89273
255.85586	6812.19492
256.21622	6806.4661
256.57658	6800.70654
256.93694	6794.91649
257.2973	6789.09623
257.65766	6783.24603
258	6777.66085
258.01802	6777.36616
258.37838	6771.45689
258.73874	6765.5185
259.0991	6759.55127
259.45946	6753.55546
259.81982	6747.53137
260.18018	6741.47926
260.54054	6735.39942
260.9009	6729.29213
261.26126	6723.15768
261.62162	6716.99634
261.98198	6710.80842
262.34234	6704.59418
262.7027	6698.35393
263.06306	6692.08795
263.42342	6685.79653
263.78378	6679.47996
264	6675.67807
264.14414	6673.13854
264.5045	6666.77257
264.86486	6660.38233
265.22523	6653.96812
265.58559	6647.53025
265.94595	6641.069
266.30631	6634.58469
266.66667	6628.07761
267.02703	6621.54806
267.38739	6614.99635
267.74775	6608.42278
268.10811	6601.82765
268.46847	6595.21128
268.82883	6588.57396
269.18919	6581.91602
269.54955	6575.23775
269.90991	6568.53946
270	6566.8618
270.27027	6561.82148
270.63063	6555.0841
270.99099	6548.32764
271.35135	6541.55242
271.71171	6534.75875
272.07207	6527.94695
272.43243	6521.11732
272.79279	6514.2702
273.15315	6507.40589
273.51351	6500.52472
273.87387	6493.627
274.23423	6486.71306
274.59459	6479.78321
274.95495	6472.83778
275.31532	6465.87709
275.67568	6458.90147
276	6452.6109
276.03604	6451.91123
276.3964	6444.9067
276.75676	6437.88821
277.11712	6430.85608
277.47748	6423.81063
277.83784	6416.75221
278.1982	6409.68113
278.55856	6402.59772
278.91892	6395.50231
279.27928	6388.39523
279.63964	6381.27681
280	6374.14738
280.36036	6367.00727
280.72072	6359.85682
281.08108	6352.69635
281.44144	6345.52619
281.8018	6338.34669
282	6334.3941
282.16216	6331.15817
282.52252	6323.96096
282.88288	6316.75541
283.24324	6309.54184
283.6036	6302.3206
283.96396	6295.09201
284.32432	6287.8564
284.68468	6280.61413
285.04505	6273.36552
285.40541	6266.11091
285.76577	6258.85064
286.12613	6251.58504
288	6213.73111
294	6092.17309
296.93694	6032.81826
297.2973	6025.55541
297.65766	6018.29806
298.01802	6011.04656
298.37838	6003.80123
298.73874	5996.56241
299.0991	5989.33045
299.45946	5982.10567
299.81982	5974.88841
300	5971.2827
300.18018	5967.679
300.54054	5960.47779
300.9009	5953.2851
301.26126	5946.10127
301.62162	5938.92663
301.98198	5931.76151
302.34234	5924.60625
302.7027	5917.46118
303.06306	5910.32664
303.42342	5903.20294
303.78378	5896.09043
304.14414	5888.98943
304.5045	5881.90027
304.86486	5874.82329
305.22523	5867.75881
305.58559	5860.70715
305.94595	5853.66865
306	5852.61403
306.30631	5846.64364
306.66667	5839.63243
307.02703	5832.63536
307.38739	5825.65274
307.74775	5818.68491
308.10811	5811.73219
308.46847	5804.79489
308.82883	5797.87335
309.18919	5790.96788
309.54955	5784.0788
309.90991	5777.20643
310.27027	5770.3511
310.63063	5763.51312
310.99099	5756.6928
311.35135	5749.89047
311.71171	5743.10644
312	5737.6926
312.07207	5736.34102
312.43243	5729.59454
312.79279	5722.86729
313.15315	5716.1596
313.51351	5709.47178
313.87387	5702.80413
314.23423	5696.15697
314.59459	5689.5306
314.95495	5682.92534
315.31532	5676.34148
315.67568	5669.77934
316.03604	5663.23922
316.3964	5656.72142
316.75676	5650.22624
317.11712	5643.75399
317.47748	5637.30497
317.83784	5630.87947
318	5627.99576
318.1982	5624.4778
318.55856	5618.10026
318.91892	5611.74713
319.27928	5605.41871
319.63964	5599.1153
320	5592.83718
320.36036	5586.58466
320.72072	5580.35802
321.08108	5574.15755
321.44144	5567.98354
321.8018	5561.83627
322.16216	5555.71604
322.52252	5549.62311
322.88288	5543.55778
323.24324	5537.52034
323.6036	5531.51105
323.96396	5525.53019
324	5524.93368
324.32432	5519.57806
324.68468	5513.65491
325.04505	5507.76103
325.40541	5501.89669
325.76577	5496.06216
326.12613	5490.25772
326.48649	5484.48363
326.84685	5478.74016
327.20721	5473.02757
327.56757	5467.34614
327.92793	5461.69613
328.28829	5456.07779
328.64865	5450.49139
329.00901	5444.93719
329.36937	5439.41545
329.72973	5433.92642
330	5429.83127
330.09009	5428.47036
330.45045	5423.04752
330.81081	5417.65815
331.17117	5412.30251
331.53153	5406.98083
331.89189	5401.69338
332.25225	5396.44038
332.61261	5391.2221
332.97297	5386.03876
333.33333	5380.89062
333.69369	5375.77791
334.05405	5370.70086
334.41441	5365.65971
334.77477	5360.65471
335.13514	5355.68607
335.4955	5350.75403
335.85586	5345.85882
336	5343.9111
336.21622	5341.00066
336.57658	5336.17979
336.93694	5331.39642
337.2973	5326.65078
337.65766	5321.94308
338.01802	5317.27355
338.37838	5312.64241
338.73874	5308.04986
339.0991	5303.49612
339.45946	5298.98141
339.81982	5294.50593
340.18018	5290.06988
340.54054	5285.67349
340.9009	5281.31694
341.26126	5277.00044
341.62162	5272.7242
341.98198	5268.48841
342	5268.27768
342.34234	5264.29326
342.7027	5260.13896
343.06306	5256.02569
343.42342	5251.95365
343.78378	5247.92302
344.14414	5243.934
344.5045	5239.98676
344.86486	5236.08149
345.22523	5232.21837
345.58559	5228.39759
345.94595	5224.61931
346.30631	5220.88372
346.66667	5217.19099
347.02703	5213.54128
347.38739	5209.93477
347.74775	5206.37163
348	5203.90332
348.10811	5202.85202
348.46847	5199.3761
348.82883	5195.94404
349.18919	5192.556
349.54955	5189.21212
349.90991	5185.91257
350.27027	5182.65751
350.63063	5179.44707
350.99099	5176.28142
351.35135	5173.1607
351.71171	5170.08504
352.07207	5167.05461
352.43243	5164.06953
352.79279	5161.12994
353.15315	5158.23598
353.51351	5155.38779
353.87387	5152.5855
354	5151.61557
354.23423	5149.82924
354.59459	5147.11913
354.95495	5144.4553
355.31532	5141.83788
355.67568	5139.26699
356.03604	5136.74274
356.3964	5134.26525
356.75676	5131.83464
357.11712	5129.45103
357.47748	5127.11451
357.83784	5124.82521
358.1982	5122.58322
358.55856	5120.38865
358.91892	5118.24161
359.27928	5116.14218
359.63964	5114.09048
360	5112.08659
