# Supplementary material for: Spin-wave-mediated mutual synchronization and phase tuning in spin Hall nano-oscillators
Source: Nat Phys. 2025 Jan 8;21(2):245–52. doi: 10.1038/s41567-024-02728-1 (PMC11825361; doi:10.1038/s41567-024-02728-1)
Supplement: Supplementary file 5 — Evolution of relative phase (experiments and simulation). [file 41567_2024_2728_MOESM5_ESM.zip]

Archive with 5 entries (4 files):
- Fig.5/
- Fig.5/Fig.5_Red_solid_cicles_top_fig.txt
- Fig.5/Fig.5_Blue_solid_cicles_top_fig.txt
- Fig.5/Fig.5_Red_hollow_cicles_bottom_fig.txt
- Fig.5/Fig.5_Blue_hollow_cicles_bottom_fig.txt
