# Supplementary material for: Spin-wave-mediated mutual synchronization and phase tuning in spin Hall nano-oscillators
Source: Nat Phys. 2025 Jan 8;21(2):245–52. doi: 10.1038/s41567-024-02728-1 (PMC11825361; doi:10.1038/s41567-024-02728-1)
Supplement: Supplementary file 5 — Evolution of relative phase (experiments and simulation). [file 41567_2024_2728_MOESM5_ESM.zip › Fig.5/Fig.5_Red_solid_cicles_top_fig.txt]

I_DC/I_th	phase diff.	err phase diff.
1.42857	12.67	4
1.55952	20	7
1.59524	36.89	8
1.63095	106	5
1.66667	99.39	5
1.69048	69.95	4
1.7381	51.24	5
1.78571	40.23	5
1.85714	5.59	6
1.90476	4.18	8
