# Supplementary material for: Spin-wave-mediated mutual synchronization and phase tuning in spin Hall nano-oscillators
Source: Nat Phys. 2025 Jan 8;21(2):245–52. doi: 10.1038/s41567-024-02728-1 (PMC11825361; doi:10.1038/s41567-024-02728-1)
Supplement: Supplementary file 5 — Evolution of relative phase (experiments and simulation). [file 41567_2024_2728_MOESM5_ESM.zip › Fig.5/Fig.5_Blue_solid_cicles_top_fig.txt]

I_DC/I_th	phase diff.	err phase diff.
1.64	32.31	7.2
1.84	20	3
1.92	25.3	5.2
2	54	5.3
2.1	152.86	7
2.12	72.14	12
2.14	36.86	6.4
2.18	31.6	12
2.32	26	11
