# Supplementary material for: Spin-wave-mediated mutual synchronization and phase tuning in spin Hall nano-oscillators
Source: Nat Phys. 2025 Jan 8;21(2):245–52. doi: 10.1038/s41567-024-02728-1 (PMC11825361; doi:10.1038/s41567-024-02728-1)
Supplement: Supplementary file 5 — Evolution of relative phase (experiments and simulation). [file 41567_2024_2728_MOESM5_ESM.zip › Fig.5/Fig.5_Red_hollow_cicles_bottom_fig.txt]

I_DC/I_th	phase diff.
1.25	20.7896
1.34615	6.71035
1.44231	27.03342
1.53846	177.4242
1.63462	137.63414
1.73077	53.62268
1.82692	10.71033
1.92308	2.4564
2.01923	9.39394
