# Supplementary material for: Spin-wave-mediated mutual synchronization and phase tuning in spin Hall nano-oscillators
Source: Nat Phys. 2025 Jan 8;21(2):245–52. doi: 10.1038/s41567-024-02728-1 (PMC11825361; doi:10.1038/s41567-024-02728-1)
Supplement: Supplementary file 5 — Evolution of relative phase (experiments and simulation). [file 41567_2024_2728_MOESM5_ESM.zip › Fig.5/Fig.5_Blue_hollow_cicles_bottom_fig.txt]

I_DC/I_th	phase diff.
2.01923	-6.56023
2.06731	-4.91076
2.11538	150.64613
2.16346	313.63341
2.21154	226.15634
2.24038	7.69439
2.30769	37.39374
