# Supplementary material for: Spin-wave-mediated mutual synchronization and phase tuning in spin Hall nano-oscillators
Source: Nat Phys. 2025 Jan 8;21(2):245–52. doi: 10.1038/s41567-024-02728-1 (PMC11825361; doi:10.1038/s41567-024-02728-1)
Supplement: Supplementary file 6 — Evolution of relative phase versus gate voltage (simulation). [file 41567_2024_2728_MOESM6_ESM.zip]

Archive with 1 entries (1 files):
- SourceData_Figure_6/Fig_6d_data.txt
