# Supplementary material for: Spin-wave-mediated mutual synchronization and phase tuning in spin Hall nano-oscillators
Source: Nat Phys. 2025 Jan 8;21(2):245–52. doi: 10.1038/s41567-024-02728-1 (PMC11825361; doi:10.1038/s41567-024-02728-1)
Supplement: Supplementary file 6 — Evolution of relative phase versus gate voltage (simulation). [file 41567_2024_2728_MOESM6_ESM.zip › SourceData_Figure_6/Fig_6d_data.txt]

# Voltage (V) 	 Phase difference (deg)
-1.500000000000000000e+01 5.376534003750318425e-01
-1.400000000000000000e+01 3.974287091610740341e-01
-1.300000000000000000e+01 2.632400456180595816e-01
-1.200000000000000000e+01 1.396167151900387371e-01
-1.100000000000000000e+01 4.349348907807758235e-02
-1.000000000000000000e+01 9.809080647848611445e-02
-9.000000000000000000e+00 1.861551056838592344e-01
-8.000000000000000000e+00 2.640167340085017300e-01
-7.000000000000000000e+00 3.313305988980360661e-01
-6.000000000000000000e+00 3.938204766446865568e-01
-5.000000000000000000e+00 4.634001208571710273e-01
-4.000000000000000000e+00 5.243051049409284126e-01
-3.000000000000000000e+00 1.253977353267034971e+02
-2.000000000000000000e+00 1.301246433550071799e+02
-1.000000000000000000e+00 1.289858295017120895e+02
0.000000000000000000e+00 1.277955323033205985e+02
1.000000000000000000e+00 1.265739064094263000e+02
2.000000000000000000e+00 1.253697146532952473e+02
3.000000000000000000e+00 1.236031022515633850e+02
4.000000000000000000e+00 9.234810806647655301e-01
5.000000000000000000e+00 5.787656519396128241e-01
6.000000000000000000e+00 4.555992909132381419e-01
7.000000000000000000e+00 3.789616959622869596e-01
8.000000000000000000e+00 3.277459550436882529e-01
9.000000000000000000e+00 2.901930292211339912e-01
1.000000000000000000e+01 2.567430820643062384e-01
1.100000000000000000e+01 2.181805382758764122e-01
1.200000000000000000e+01 1.740085479873323959e-01
1.300000000000000000e+01 1.287254384641492999e-01
1.400000000000000000e+01 8.660455409406930816e-02
1.500000000000000000e+01 8.003532381785494199e-02
